# Supplementary material for: Premature Failure of Galvanized Fire Sprinkler Pipes in Coastal Conditions: Evidence of Sequential Atmospheric and Aqueous Corrosion
Source: Materials (Basel). 2026 Jun 2;19(11):2360. doi: 10.3390/ma19112360 (PMC13258225; doi:10.3390/ma19112360)
Supplement: Supplementary file 1 [file materials-19-02360-s001.zip]

Archive with 1 entries (1 files):
- materials-4272906-supplementary.pdf
